# Supplementary material for: Circulating hsa-miR-323b-3p in Huntington's Disease: A Pilot Study
Source: Front Neurol. 2021 May 5;12:657973. doi: 10.3389/fneur.2021.657973 (PMC8131841; doi:10.3389/fneur.2021.657973)
Supplement: Supplementary file 3 [file Data_Sheet_1.csv]

Data sheet 1. miRNA target set
genes
ERRFI1
TFAP2B
CCN1
RNF13
RAB21
GCOM1
FBXO11
RGS6
MOCS3
CHN2
N4BP2L2
MFAP3
RB1
ZNF317
OSBPL3
LEPROT
RBM24
BDNF
CDK15
CWC22
RREB1
FBXO33
GNL1
ADAMTS1
PPP1R3B
IL15
TPD52
RPF2
EIF1AX
ZFP1
RORA
NAV1
TCEAL4
MARCKS
ZNF260
ACAN
CREBRF
MBNL1
IFIT5
WDR61
DDX43
TRPV3
SCN2A
BTF3L4
IRGQ
LPAR5
DSEL
ZNF445
CLEC17A
ARHGEF37
PTAR1
CREB1
VAPB
BAZ1A
LPL
MON2
SMARCD1
GPR22
NAT8
TMEM184B
LZTFL1
UBR7
INPP5F
C20orf202
SOCS5
NFAT5
KAZALD1
SCOC
PDXDC1
MTCH1
SLC35E4
KIF5B
C1QC
PTER
RAI14
GOLGA8R
GOLGA8M
SNX18
GOLGA8O
GOLGA8N
GOLGA8H
RNF103
PSG9
PSG6
GOLGA8A
EDIL3
TASOR
CLVS2
FOXP2
WNT2B
IL10RA
SHC3
YME1L1
NOVA1
NBEA
ZNF695
NME9
PUM2
YTHDF2
NPTX2
EDNRB
RANBP10
GABBR2
RFX3
FAM184A
PITPNB
PPM1E
TP53RK
USP49
ZNF607
TRIM68
ASXL1
DDX53
USP47
NYAP2
MSH3
RSC1A1
MTCP1
ZBTB38
NID1
BPIFC
PPP6C
TMEM263
CNTNAP3B
PMPCB
KSR2
BEND4
ZNF516
KPNA1
CLDN7
SMC1A
PDLIM5
IHH
GOLGA8K
SENP6
ZNF189
HTR2C
NEIL2
MSTN
HERC2
CPEB2
DCUN1D5
TRIM48
INSIG1
POLR2M
RHOA
LAMC1
EEF1AKMT3
ING2
STAT2
OLFML2B
PMP22
HDGFL3
ZNF619
ERBIN
CCDC138
ZPR1
ITGAV
TBC1D30
MAOA
PDZD2
WDR33
SERBP1
HES1
SNX20
PAK3
CFAP97
AGFG1
SMIM13
ISX
GIGYF2
FAM168A
SORCS1
PAICS
DIPK2A
EPHA3
RAP1B
TENM1
STXBP5
RHOT1
PSTPIP2
CBX5
GOLGA8B
IKZF1
CFLAR
MXD1
SLC10A2
RP1
TMEM17
RAB18
HNRNPR
DIRAS2
AFMID
ZNF572
P2RY12
SMC6
UGT2B15
ZNF436
MCCC1
MAPK4
TM9SF2
LCOR
VGLL3
SLC6A11
ARL5B
CADM2
GPR85
NUS1
NEMF
DIP2C
PRRG1
UPP2
VCAN
ACBD6
PLCL2
TBX19
COL9A1
FERMT2
IRAK2
PRKAR1A
BCOR
TMEM140
PPP1CB
RUNDC3A
PDC
OXGR1
TRIM67
KCNJ1
RAB12
SPAST
ITFG1
BRWD3
PKD1
RLF
NAA30
C4orf3
RUSC2
AP3S1
RPS3A
CADM1
TRNT1
CBLL1
SAT2
NECAP1
ZNF558
HLF
HS2ST1
PCBD1
PIFO
ECM2
TENT5A
SPECC1
FRMD4B
GPATCH2L
ATP11A
RBMS2
SMARCA2
TMEM39A
PEX13
JAK3
QKI
CASD1
AMOT
GABARAPL2
KLHL13
CGGBP1
TMEM41B
NPAS2
C5orf24
UBN2
KLF7
YWHAH
NEO1
LPCAT2
SLIT2
DCLRE1C
TMEM167A
VPS13D
CNOT1
GIN1
VPS13A
TRA2A
PSMC6
STRN
ULK2
CALHM4
PCMTD1
MCTS1
ZC3H7A
NUP160
ORC5
RBM8A
USP12
RABEP1
OLA1
TRPM7
METTL21A
ZNF117
THBD
MAML2
FAM227A
MZT1
SIGLEC6
ARMC1
NFIB
ZC4H2
PTPRQ
DOP1B
SNRNP48
TXNDC16
EPC2
GABRG1
FAM129C
ZNF398
DDX52
TFCP2
PTPRC
EPM2AIP1
ZNF92
USP15
PPP3CB
SP100
SPATA4
