# Supplementary material for: Circulating hsa-miR-323b-3p in Huntington's Disease: A Pilot Study
Source: Front Neurol. 2021 May 5;12:657973. doi: 10.3389/fneur.2021.657973 (PMC8131841; doi:10.3389/fneur.2021.657973)
Supplement: Supplementary file 4 [file Data_Sheet_2.csv]

Dtata sheet 2. HTT interactome extracted from BioGRID
genes
ZDHHC17
NBR1
IFT20
ZNF451
HSPA8
IKBKB
IKBKG
RAPGEF2
UBAC1
KIAA1429
AYR1
ZFYVE19
OAF3
MPP1
APJ1
MAP1LC3A
HSP90AB1
MIPEP
LIG3
GLO2
HBS1L
HMG20A
MTC4
TVP15
COS111
HUWE1
GRE2
PNKP
PRMT2
SP1
Cenpe
ATG5
YRB30
CREB1
OSTF1
Akt1
PHM8
NUPL1
SIAH1
HLJ1
DUSP10
SETD2
SDT1
NME4
C5AR2
DNAJA1
PPP2CA
PTGES2
APM2
UBC4
KIF23
GRM1
PLEKHA4
POP2
GRB2
TACC1
CTBP1
RNF4
CPS1
Ncor1
HLR1
MAGEB18
EVL
F8A1
HLA-B
RPL4
KAT2B
DPPA4
YOR292C
MSB1
GPRASP2
XRCC6
RIM4
CCDC126
CHD3
MUP1
TUBA1A
MRFAP1L1
SYT12
ECH1
TKT
PIAS1
SH3GL3
PIK3R1
CRMP1
ZFC3H1
MRPL11
MRFAP1
DCG1
BECN1
RCN2
MED31
CHUK
UBE2E3
PCL6
HOXC11
DNALI1
POLR2A
ING5
FTL
STI1
UBE2K
GDA1
TP53
ETV4
TUBB
SIP18
VPS70
HSP104
PFN2
HTT
GIT1
RBCK1
GSH2
MAGEB6
SNX21
ATXN3
IL17RA
ago-02
BAG3
Bsdc1
XAGE3
RPS6KB1
CBK1
TCERG1
CTDP1
Msn
FPR2
Hap1
DCN1
RNQ1
Sin3a
HYPM
HEYL
OPTN
SLX5
HMS1
GOLPH3L
SLX8
SUP35
ERCC6L
Kif18a
PRPF40B
PRPF40A
Smad3
SYVN1
MAPK3
HNRNPL
HYPK
PML
M6pr
FICD
SAS3
PEX11B
DNAJB1
HMGA1
Syvn1
NAB3
AMFR
TAF4
MTOR
KGD1
HEL1
HEY2
RNF20
CMK1
NEUROD1
TRAFD1
LLGL1
Cdc26
OPRM1
TEA1
YJR107W
PRM5
STP2
PIAS4
PSMB7
HSP90AA1
UBP13
RHEB
MGRN1
YPL067C
USP8
MORC3
PSP1
ITCH
CIT2
IPK1
EGFR
CTNNB1
ZMAT2
IKBKAP
MAGEA3
SAM2
MED21
HIP1
RNF31
CREBBP
TPS1
HERPUD1
YGR015C
AXIN1
RAB30
UBQLN2
UBQLN1
SNG1
GAPDH
CRYL1
MMS4
MBD1
MID1
PACSIN1
PSMC5
HOXC4
TTC23
RFXANK
ULK1
TRAF6
Rassf1
RRF1
YMR160W
VCP
YHB1
USP14
AP2A2
TRIP10
HIST1H3H
RASA1
Crebbp
SQSTM1
YHR127W
HAP1
UTP14A
FEZ1
NPY2R
MAP3K10
MBD4
UPF3A
GGA2
FAM71F1
SHARPIN
ZNF655
NCOR1
tcer-1
